# Supplementary material for: Repurposing Old Drugs into New Epigenetic Inhibitors: Promising Candidates for Cancer Treatment?
Source: Pharmaceutics. 2020 Apr 29;12(5):410. doi: 10.3390/pharmaceutics12050410 (PMC7284583; doi:10.3390/pharmaceutics12050410)
Supplement: Supplementary file 1 [file pharmaceutics-12-00410-s001.zip]

Archive with 1 entries (1 files):
- pharmaceutics-775408-supplementary.xlsx
