# Supplementary material for: Repurposing Old Drugs into New Epigenetic Inhibitors: Promising Candidates for Cancer Treatment?
Source: Pharmaceutics. 2020 Apr 29;12(5):410. doi: 10.3390/pharmaceutics12050410 (PMC7284583; doi:10.3390/pharmaceutics12050410)
Supplement: Supplementary file 1 [file pharmaceutics-12-00410-s001.zip › pharmaceutics-775408-supplementary.xlsx]

## Sheet: DNMTi
	Table S1. Description of several non-cancer drug repurposing candidates for DNMT inhibition.
	Drug	Description	Approved for:	Epigenetic target	Interaction with the enzyme	Mechanism	Cancer type	Study model	Concentration Range	References
	Hydralazine	anti-hypertensor	Hypertension	DNMT1	non-nucleoside inhibitor, that interacts with the binding pocket of the enzyme. It's a high-affinity interaction, being Lys162 and Arg24 within the enzyme active pocket responsible for the 4 interactions between hydralazine and DNMT	inhibits cell growth AND increases apoptosis AND decreases DNMT1, 3a, 3b mRNA expression AND decreases DNMT1 protein levels AND restores AR expression AND up-regulates p21 AND decreases promoters DNA methylation AND induces histone acetylation AND inhibits EGFR signaling pathway AND induces cell cycle arrest	Prostate Cancer	2D cell culture	vehicle, 20uM, 40uM	[8]
						induces DNA demethylation AND decreases DNMT activity AND decreases mdr1 expression	Breast Cancer	2D cell culture (MCF-7)	5uM, 10uM	[36]
						induces APC re-expression AND promotes DNA demethylation AND inhibits cell growth AND increases APC mRNA expression AND induces cell cycle arrest at S phase AND induces apoptosis AND increases the expression of beta-catenin in the cell membrane	Cervical Cancer	2D cell culture (HeLa, CaSki, SiHa)	0uM - 320uM	[37]
						induces DNA demethylation and re-expression of ER, RARb, p12 and p16 in vivo: induces demethylation and re-expression of ER	Breast Cancer, Bladder Cancer	2D cell culture (MDA-231, MCF-7 | T24)	10uM	[35]
						inhibits ERK pathway AND decreases DNMT1 and DNMT3a mRNA expression and protein level AND decreases DNMT enzyme activity AND has grater effect on hemi methylated subtracts, which are the target of DNMT1, so the effect was greater on de novo methylation AND inhibits T cell DNA methylation AND increases LFA-1 expression AND induces autoreactivity AND inhibits T cell ERK pathway phosphorylation	T Cell Leukemia	2D cell culture (Jurkat)	vehicle, 500nM, 5uM, 50uM	[34]
	Mahanine	plant-derived carbazole alkaloid	N.a.	DNMT1 and 3B	proteasomal degradation of DNMT1, 3B	inhibition of DNMT activity and re-expression of RASSF1A and inhibition of cyclin D1	Prostate Cancer	2D cell culture	1, 2, 3 ug/mL	[41]
				DNMT1 and 3B (and also Akt)		Mahanine treatment induces the proteasomal degradation of DNMT1 and DNMT3B (but not 3A) via the inactivation of Akt, which facilitates the demethylation of the RASSF1A promoter and restores its expression	Prostate Cancer	2D cell culture	10uM	[40]
	Nanaomycin A	quinone antibiotics	N.a.	DNMT3B	molecular docking in the active site of DNMT3B. Insertion in the DNA pocket of the enzyme by interaction with specific a.a. (Glu697, Arg731, Arg733)	inhibition of DNMT3B activity AND demethylation of RASSF1A and induces its re-expression AND cytotoxic effect AND antiproliferative role	Lung/A549 AND bone marrow/HL60 AND colon/HCT116	2D cell culture	10nM to 10uM	[43]
						inhibition of DNMT3B with reverse CpG methylation and reactivation of silenced genes AND diminish cell proliferation and viability AND decrease in DNMT1, 3A, 3B and MYC expression	T-ALL AND Burkitt lymphoma	2D cell culture	25nM, 50nM, 100nM	[44]
	Procaine (PCA)	local anesthetic	mainly used for infiltration anesthesia, peripheral nerve block and spinal block	DNMT1, 3A (non-nucleoside)	non-nucleoside inhibitor, that interacts with the binding pocket of the enzyme	inhibition of DNMT1, 3A activity (without altering the expression), dock in the catalytic binding site, disrupting the binding of DNMT to DNA AND reduces DNA methylation levels AND reduces proliferation AND induces apoptosis AND re-expression of CDKN2A and RARb	Gastric cancer	2D cell culture	0.1mM, 0.5mM, 1mM	[51]
						inhibition of DNMT AND promoter demethylation of WIF-1 AND restores WIF-1 expression AND downregulation of Wnt pathway	NSCLC	2D cell culture	vehicle, 0.2mM, 0.5mM, 1mM	[47]
						reduces tumor volume AND partial demethylates silenced genes by DNMT inhibition	HCC	in vivo (nude mice)	1mM, 1.5mM	[50]
						DNA demethylation and silenced gene reactivation AND cell cycle arrest AND reduces viability	HCC	2D cell culture
						binds to CpG enriched DNA regions AND DNA demethylation of CpG islands AND 40% reduction in 5mC DNA content AND restores gene expression of epigenetically silenced genes AND reduces proliferation AND induces cell cycle arrest	Breast Cancer	2D cell culture	vehicle, 5uM, 10uM, 100uM, 500uM	[49]
	Procainamide	derivate of procaine with less CNS action	cardiac arrythmias	DNMT1	partially competitive inhibitor of DNMT1 that interacts with the binding pocket of the enzyme	inhibition of DNMT AND promoter demethylation of WIF-1 AND restores WIF-1 expression AND downregulation of Wnt pathway	NSCLC	2D cell culture	vehicle, 0.2mM, 0.5mM, 1mM	[47]
						reverses GSTP1 CpG island hypermethylation AND restores GSTP1 expression in LNCaP cells in vitro and in in vivo as xenografts	Prostate Cancer	2D cell culture AND in vivo (nude mice)	100uM	[46]
						reduces the affinity of DNMT1 for hemi-methylated DNA and SAM during catalysis, which may facilitate the dissociation of DNMT1 from hemi-methylated DNA AND its not a potent inhibitor of DNMT3a or 3B AND reduces 5mC content AND reduces gene-specific methylation at promoter CpG islands	Colon Cancer	2D cell culture	500uM	[48]
						induces DNA demethylation and re-expression of ER, RARb, p12 and p16 in vivo: induces demethylation and re-expression of ER	Breast Cancer, Bladder Cancer	2D cell culture (MDA-231, MCF-7 | T24)	10uM	[47]
	Olsalazine	anti-inflammatory used for treatment of inflammatory bowel disease and ulcerative colitis		DNMT	nucleoside inhibitor	inhibition of DNMT activity	Cervical cancer (HeLa cells)	2D cell culture	0.1uM, 10uM	[45]
	Laccaic acid A	anthraquinone natural compound	N.a.	DNMT1	direct inhibitor of DNMT1, DNA-competitive	also shows effects on DNMT3A, 3B inhibition AND reactivates genes silenced by promoter methylation	Breast Cancer	2D cell culture	10uM, 200uM	[38]
							Breast Cancer	in vivo (RGS6-/- mice)	100ug/mL	[39]
	Harmine	b carboline alkaloid (natural compound)	N.a.	DNMT1	N.a.	decreases DNMT1 gene expression AND induces p15 promoter demethylation AND induces gene expression reactivation AND decreases proliferation AND induces cell cycle arrest in G0/G1 phase	AML (NB4 cells)	2D cell culture	102.4, 51.2, 25.6, 12.8, 6.4, 3.2, 1.6 ug/mL	[33]
	Chlorogenic acid	natural compound	N.a.	DNMT1	non-competitive mechanism. The inhibitory effects is due to an increase in SAH formation, that inhibits DNA methylation through COMT mechanism	inhibit DNA methylation AND inhibit DNMT1 activity AND inhibit methylation of the promoter region of the RARb gene	Breast Cancer	2D cell culture (MCF-7, MAD-MD-231)	0.625uM, 5uM, 10uM, 15uM, 20uM	[32]
	Mithramycin A	A tricyclic pentaglycosidic antibiotic from Streptomyces strains that inhibits RNA and protein synthesis by adhering to DNA	antineoplastic agent, especially in bone and testicular tumors, is also used to reduce hypercalcemia, especially that due to malignancies	DNMT1	N.a.	decreases CpG island methylation of antimetastatic TSG (SLIT2 and TIMP-3) AND prevents metastasis AND induces SLIT2 and TIMP-3 mRNA re-expression AND inhibits invasion phenotype AND interacts with the catalytic pocket of DNMT1 AND inhibits DNMT1 activity AND decreases DNMT1 protein levels	Lung Cancer	2D cell culture (CL1-5)	10, 20, 50nmol/L	[42]
	N.a: Not applicable

## Sheet: Histone Modulators_HDACi
	Table S2. Description of several non-cancer drug repurposing candidates for HDAC inhibition.
	Drug	Description	Approved for:	Epigenetic target	Interaction with the enzyme	Mechanism	Cancer type	Study model	Concentration Range	References
	Trichostatin A (TSA)	antifungal antibiotic	N.a.	HDAC (I, II) and also Sirt6 (III)	hydroxamate. Pan-HDAC inhibitor	restores Erb expression AND increases active caspase-3 levels AND reduces cyclin D1, VEGF and b-catenin expression	Prostate Cancer	2D cell culture (PC3)	vehicle, 250nM, 500nM, 750nM, 1000nM	[81]
						disrupts EGFR-STAT3 signaling pathway AND induces cell cycle arrest AND induces apoptosis AND decreases RB phosphorylation AND represses oncogenes expression	Prostate Cancer	2D cell culture (PC3)	vehicle, 0.1uM, 0.3uM, 0.5uM, 1uM, 3uM, 5uM	[82]
						increases apoptosis AND increases H4K16acetylation AND promotes gene transcription AND decreases phospho-Akt AND IN VIVO: decreases tumor size and weight AND induces growth inhibition AND decreases cell proliferation AND increases PARP cleavage	Prostate Cancer (CRPC)	2D cell culture AND in vivo	vehicle, 0.1uM, 0.2uM, 0.4uM, 0.8uM	[83]
						increases apoptosis AND induces p21 expression AND represses TMPRSS2-ERG expression AND affect acetylation status of p53	Prostate Cancer	2D cell culture (VCaP)	10nM, 50nM, 100nM, 200nM	[59]
						decreases cell proliferation AND inhibits HDAC activity AND increases H4 hyperacetylation AND increases ER acetylation AND anti-tumor activity	Breast Cancer	2D cell culture and in vivo	26.4 - 308.1 nM	[78]
						decreases cell growth AND down-regulates DNMT1 and HDAC1 expression AND increases p21, p27 and p57 expression AND increases apoptosis	Colon Cancer	2D cell culture (SW480)	0.5mM, 1mM, 5mM, 10mM, 20mM	[85]
						increases H3K9 and H3K27 acetylation AND increases SERCA3 mRNA expression	HCC	2D cell culture	50nM, 100nM	[86]
						restores cellular differentiation AND reduces proliferation AND restores p21 expression AND increases NDGR1 mRNA expression AND increases hypoxic responses	Pancreatic Cancer	2D cell culture (PANC-1)	500nM	[84]
						decreases cell proliferation AND induces cell cycle arrest at G1 AND increases Bax expression AND decreases Bcl-2 expression AND decreases p-Akt and p-ERK AND increases H4 acetylation levels	Esophageal Squamous Carcinoma	2D cell culture (EC9706, EC1)	0.125uM, 0.25uM, 0.5uM, 1uM	[80]
						inhibits HDAC AND induces histone hyperacetylation AND increases H4 acetylation AND reduces Myc expression, ZNF278 (Myc's coactivator), NM1, HOXB6 and MKRN3	Leukemia	2D cell culture (CCRF-CEM, ML-60)	1.5uM	[79]
	Apigenin	plant flavone	N.a.	HDAC I	N.a.	cell cycle arrest AND apoptosis AND inhibits HDAC1, 3 activity AND induces H3, H4 acetylation AND hyperacetylation of H3 and H4 on the p21 promoter region AND increases p21 expression	Prostate Cancer	2D cell culture (PC3)	20uM, 40uM	[63]
						reduces tumor size and growth AND reduces HDAC activity AND decreases HDAC1, 3 protein expression AND increases p21 expression AND reduces bcl-2 expression AND induces apoptosis		in vivo	N.a.
	Ginseng	natural compound	N.a.	HDAC	N.a.	inhibit HDAC activity AND induces p21 expression AND induces apoptosis	NSCLC	2D cell culture	50, 100 ug/mL	[67]
	Apicidin	fungal metabolite (antiprotozoal)	N.a.	HDAC I (1,3) & also DNMT1	cyclic tripeptide that chelate the active site zinc ion through the terminal carbonyl, hydroxy and/or amino functional groups	induces demethylation of CpG islands of the 1st exon of the PDH2 gene AND induces PHD2 and p21 gene expression AND inhibits cell proliferation	Cervical Cancer	2D cell culture	1, 2, 4ug/uL	[57]
						induces DNA demethylation via HMT suppression AND reduces HP1 and DNMT1 recruitment to genes' promoter AND induces p16 expression AND decreases SUV39 and G9a expression in lung cancer cell lines	Lung Cancer , Colon Cancer , Pancreatic Cancer	2D cell culture (H719, H23 | HT-29 | PANC1)	0.5uM, 1uM	[56]
				HDAC3, 4		increases H3 acetylation AND reduces HDAC3, 4 expression AND decreases cell proliferation AND induces apoptosis	Endometrial Cancer	2D cell culture (Ishikawa cells)	0.05uM, 0.1uM, 0.5uM, 1uM, 5uM	[59]
						inhibits HDAC expression AND suppresses tumor growth AND suppresses PCNA and VEGF expression AND reduces HDAC3, 4 expression AND induces tumor apoptosis AND increases H3 acetylation AND increases p21 expression		in vivo nude mice (xenograft)	N.a.
						decreases HDAC activity AND reduces HDAC4 expression AND blocks cell migration and invasion AND increases H3, H4 acetylation AND increases RECK expression AND reduces MMP-2 expression AND reduces the binding of HDAC4 to the Sp1 of the RECK promoter	Ovarian Cancer	2D cell culture (SKOV-3)	0.5uM, 1uM	[60]
						decreases tumor growth AND reduces HDAC4 and MMP-2 expression AND increases H3, H4 acetylation		in vivo (mouse model)	N.a.
				HDAC		increases H3 and H4 acetylation AND reduces ERalfa and ERb AND increases p21 and p27 expression AND reduces cyclin D1 and cyclin E expression AND induces apoptosis AND reduces cell proliferation	Breast Cancer	2D cell culture	1nM, 10nM, 50nM, 100nM, 300nM, 500nM, 1uM, 10uM	[58]
						inhibits cell proliferation AND induces cell death AND increases H4 acetylation AND inhibits HDAC activity AND induces HL-60 differentiation AND increases p21 expression AND induces cell cycle arrest	Acute Promyelocytic Leukemia	2D cell culture (HL-60)	10, 30, 100, 300, 1000nM	[55]
				HDAC 8 (class I)		inhibits cell growth AND reduces HDAC 8 expression AND induces apoptosis and autophagy AND increases H4 acetylation	Oral Squamous Cell Carcinoma	2D cell culture (AT-84)	0.1uM, 0.5uM, 1uM, 5uM, 10uM	[61]
						inhibits tumor growth AND reduces proliferation AND induces apoptosis AND decreases HDAC 8 expression		in vivo (C3H mouse model)	N.a.
	HC Toxin	natural compound	N.a.	HDAC	N.a.	induces cell cycle arrest and apoptosis AND induces neuronal differentiation AND inhibits invasive growth AND induces p-RB, p15, p16, p21, p27 expression AND activates the RB tumor suppressor network AND induces H4 acetylation AND inhibits HDAC activity	Neuroblastoma	2D cell culture	10, 15, 20, 40, 80, 160 nM	[69]
						inhibits HDAC activity AND inhibits cell proliferation AND induces cell cycle arrest at G2/M AND induces apoptosis	Breast Cancer	2D cell culture (T47D)	1nM, 10nM, 100nM, 1uM, 10uM	[68]
	Sodium Butyrate	a short-chain fatty acid with anti-inflammatory properties	N.a.	HDAC1 (class I)	N.a.	decreases cell proliferation AND induces cell cycle arrest at G1/G2 AND decreases nuclear expression of DNA DSB repair proteins induced by etoposide (BRCA1, RAD51, ATM) AND increases H4 acetylation	Breast Cancer	2D cell culture (MCF7)	0.1mM, 0.5mM, 2mM, 4mM, 8mM	[76]
						increases H2B acetylation on several lysine residues AND increases phosphorylation on Thr19 of H2B AND increases methylation on Lys423 and Lys43 in H2B	Prostate Cancer	2D cell culture (DU145, RC170N/h)	N.a.	[77]
						increases apoptosis AND increases caspase-3 and DAPK1/2 expression AND decreases Bcl-2 expression AND decreases cell proliferation	Gastric cancer	2D cell culture	2uM	[75]
	Carbamazepine	anticonvulsant	used for psychomotor or focal seizures	HDAC I (3) and II (6,7)	N.a.	decreases b-catenin and VEGF expression AND induces apoptosis AND inhibits cell growth AND inhibits HDAC activity	Colon Cancer	2D cell culture (SW480)	2.5, 5, 10uM	[66]
						inhibits HDAC6 activity AND increases Hsp90 and alfa-tubulin acetylation AND induces Her-2 protein degradation AND inhibits cell proliferation AND inhibits the binding of Hsp90 to ATP AND induces p21 expression	Breast Cancer	2D cell culture (SK-BR-3)	10, 100uM	[64]
						increases H4 acetylation AND inhibits HDAC3 and HDAC 7	Liver Carcinoma	2D cell culture (HepG2)	10mM	[65]
	Artemisinin	derived from the Chinese medicinal herb Artemisia annua	malaria	HDAC I (1,2) HDAC II (6)	N.a.	inhibits cell proliferation AND inhibits cell migration and invasion AND inhibits HDAC 1, 2, 6 AND induces apoptosis	Breast Cancer	2D cell culture (MCF-7)	0.5, 1, 10, 50, 100uM	[62]
	Psammaplin A	Bromo tyrosine derivatives isolated from the marine sponge Pseudoceratina purpurea	N.a.	HDAC I (1), II (6)	Psammaplin A has disulfide bounds and thus, after entry into the cells, it can be reduced by a cellular reducing agent to it's monomers, which have thiol groups. This reduction is important to Psammaplin A ability to inhibit the enzymatic activity of HDAC	inhibits HDAC activity and DNMT activity AND inhibits cell growth	Lung Cancer, Breast Cancer	2D cell culture (A459, MDA-MB-435)	16, 80, 400nM, 2, 10uM	[72]
						inhibits tumor growth		in vivo (A549 lung xenograft mouse model)	N.a.
						inhibits HDAC1 and HDAC6 activity, being more potent against HDAC1 AND increases histone acetylation	Lung Cancer, Breast Cancer	2D cell culture (A459, MDA-MB-435)	nM to 5uM	[70]
						inhibits cell proliferation AND induces H3 and H4 expression AND increases p21 expression AND reduces pRb, cyclins and CDK´s expression AND induces cell cycle arrest AND inhibits HDAC1 activity AND increases H3 and H4 acetylation AND reduces HDAC1 protein levels	Endometrial Cancer	2D cell culture (Ishikawa cells)	0.2, 1, 5 ug/mL	[73]
						inhibits cell growth AND induces hyperacetylation of histones, specially H3 AND induces gelsolin mRNA levels (it's a target of HDAC) AND inhibits HDAC activity AND induces morphological changes	Cervical Cancer	2D cell culture (HeLa)	0.2,0.5 uM	[74]
				HDAC III (SIRT1)		inhibits proliferation AND induces cell cycle arrest at G2/M AND reduces SIRT1 enzyme activity AND reduces protein expression levels of SIRT1 AND increases p53 acetylation (target of SIRT1) AND increases the expression of autophagy-related proteins AND increases DRAM expression AND reduces nuclear SIRT1 levels	Breast Cancer	2D cell culture (MCF-7)	0.005, 0.010.05, 0.1, 0.5, 1, 5uM	[71]
	N.a: Not applicable

## Sheet: HisModul_HATi, HMTi, HDMi, BETi
	Table S3. Description of several non-cancer drug repurposing candidates for HAT, HMT, HDM and BET inhibition.
	Drug	Description	Approved for:	Epigenetic target	Interaction with the enzyme	Mechanism	Cancer type	Study model	Concentration Range	References
	Nitroxoline	urinary antibacterial agent		BRD4 (Bromodomain - BET)	occupied the acetylated lysine binding pocket of the first bromodomain of BRD4	preventing the binding of BRD4 to acetylated H4	MLL Leukemia	2D cell culture	1nM, 2nM, 3nM, 4nM, 5nM (IC50=980nM)	[97]
	Garcinol	antioxidant (natural compound)	N.a.	HAT (Ep300 and KAT2B)	N.a.	decreases p300/CBP levels AND induces cell cycle arrest AND induces apoptosis AND inhibits migration and cell invasion AND decreases cell proliferation AND inhibits metastasis AND inhibit HAT and its cofactors AND decreases TGF-beta pathway	Esophageal Cancer	2D cell culture (KYSE150 , KYSE450)	2.5, 5, 10, 15, 20uM	[95]
						inhibits STAT3 activation AND decreases HAT activity AND inhibits STAT3 acetylation AND impairs the STAT3 DNA binding activity AND decreases proliferation, survival and angiogenesis	HCC	2D cell culture	5, 10, 25, 50 uM	[94]
						inhibits STAT3 activation AND inhibits tumor growth		in vivo HCC xenograft nude mice	N.a.
						decreases H3K18 acetylation AND increases DNA damage signaling markers AND inhibits HAT activity AND induces cell proliferation arrest	Breast Cancer	2D cell culture (MCF7)	10, 20uM	[93]
						inhibits p300 and KAT2B activity AND inhibits HAT activity AND induces apoptosis	Cervical Cancer	2D cell culture (HeLa)	0.5, 1, 5, 7, 10, 20, 100uM	[92]
	Pargyline	irreversible selective MAO-B and antihypertensive		HDM (LSD1)	N.a.	inhibits cell migration and invasion AND inhibit EMT AND induces E-cadherin expression AND inhibits N-cadherin and Vimentin expression AND delayed PCa transition to CRPC AND decreases PSA expression AND decreases H3K4 and H3K9 di-methylation	Prostate Cancer	2D cell culture (LNCaP)	0, 3mM	[98]
						inhibit EMT AND decreases PSA expression AND decreases H3K4 and H3K9 di-methylation		in vivo (SCID mice injected with LNCaP)	N.a.
	Tranylcypromine	non-selective and irreversible MAO inhibitor	depression, dysthymic disorder, atypical depression, panic and phobic disorders	HDM (LSD1/KDM1)	N.a.	decreases H3K4 demethylation AND inhibits OCT4 and Egr1 expression AND increases H3 methylation	Embryonal Carcinoma	2D cell culture (P19)	0.5, 2, 10, 50, 200uM	[105]
						induces cell death AND inhibits LSD1 activity AND increases cell sensitivity to HDACi	Glioblastoma Multiforme	2D cell culture (LN-18, U87, SND-19, U251)	0.1, 0.5m 1mM	[103]
						inhibits cell growth AND inhibits LSD1 activity	Chondrosarcoma, Ewing's sarcoma, osteosarcoma	2D cell culture	1, 2, 3, 4 5, mM	[104]
	Geranylgeranoic acid (GGA)	natural compound	N.a.	LSD1 (HDM)	N.a.	inhibit LSD1 activity AND induces NTRK2 gene expression AND increases H3K4me2 AND inhibits cell proliferation	Neuroblastoma	2D cell culture (SH-SY5Y)	10, 100, 1000uM	[96]
	Ribavirin	A nucleoside antimetabolite antiviral agent that blocks nucleic acid synthesis and is used against both RNA and DNA viruses	RSV infections and Hepatitis C	EZH2 (HMT)	N.a.	decreases EZH2 expression and also DNMT3a, 3b AND inhibits HMT activity AND decreases H3K27me3 AND inhibits tumor growth	Breast Cancer, Brain Cancer, Cervical Cancer, Colon Cancer and Prostate Cancer	2D cell culture (MCF-7, MDA-231, MDA-436 | D54 | HeLa | SW-480 | PC3, DU145)	10, 15, 20, 25, 50uM	[102]
						inhibits eIF4E, mTOR, ERK and EZH2 activity AND decreases eIF4E and EZH2 protein levels AND increases chemosensitivity	Osteosarcoma	2D cell culture (MG-63, U-2OS)	10, 20, 40uM	[101]
						inhibits cell growth AND induces cell cycle arrest and apoptosis AND inhibits eIF4E and EZH2 activity AND impairs migration, invasion and adhesion AND decreases EZH2 expression	Atypical Teratoid and Rhabdoid Tumors	2D cell culture (BT12, BT16, BT37)	10, 50, 100uM	[100]
						increases mice survival AND inhibits tumor growth and dissemination		in vivo (mice implanted with BT12 cells)	N.a.
	Clorgyline	monoamine oxidase inhibitor (MAO inhibitor)	N.a.	HDM (LSD1)	N.a.	induces DNA demethylation AND inhibits LSD1 AND decreases H3K4me2 and H3K4me AND establish an active chromatin state AND inhibits cell growth AND induces the expression of previously silenced genes	Bladder Cancer, Colon Cancer, Leukemia	2D cell culture (T24 | HCT116 | HL60)	10uM	[91]
	Anacardic acid	derived from traditional medicinal plants. Has anticancer, anti-inflammatory, and radio sensitization activities	N.a.	HAT (p300, Tip60)	N.a.	inhibits NF-kB activation AND inhibits IkBalfa activation AND inhibits p65 acetylation and nuclear translocation AND potentiates apoptosis via TNF-induced caspase activation AND suppresses the expression of genes involved in invasion and angiogenesis AND inhibits p300 HAT activity	Myeloid Leukemia, T Cell Lymphoma, Lung Cancer, Prostate Cancer, SCC	2D cell culture (KBM-5 | Jurkat | H1299 | DU145 | SCC4)	5, 10, 25uM	[90]
						inhibits Tip60 HAT AND inhibits ATM acetylation and activation AND sensitizes tumor cells to the cytotoxic effect of radiation	Cervical Cancer	2D cell culture (HeLa)	20, 40, 60, 80, 100uM	[89]
	Plumbagin	quinoid extracted from the roots of the Plumbago zeylanica	N.a.	HAT (KAT3B/p300)	inhibits p300 HAT activity in a non-competitive manner. A single hydroxyl group of plumbagin makes a hydrogen bond with the lysine 1358 residue of the p300 HAT domain.	inhibits p300 HAT activity AND inhibits p300-mediated acetylation of p53 AND reduces H3 and H4 acetylation AND induces apoptosis AND modulates the enzymatic activity of p300. in vivo: reduces H3 acetylation	Liver Carcinoma	2D cell culture (HepG2) | in vivo (mice)	2.5, 5, 10uM	[99]
	N.a: Not applicable

## Sheet: Dual Inhibitors_DNMT&HDACi
	Table S4. Description of several non-cancer drug repurposing candidates for DNMT and HDAC dual inhibition.
	Drug	Description	Approved for:	Epigenetic target	Interaction with the enzyme	Mechanism	Cancer type	Study model	Concentration Range	References
	Berberine	isoquinaline alkaloide (natural compound)	used for parasitic and fungal infections and as antidiarrheak	non-epigenetic effects	N.a.	decreases proliferation AND induces apoptosis AND induces cell cycle arrest AND induces the inactivation of EGFR signaling pathway	Prostate Cancer	2D cell culture (LNCaP and PC3	veic, 20uM, 100uM, 200uM	[108]
				HDAC (I, II, IV)		inhibits HDAC I, II (strong), IV and total activity AND induces histone H3 and H4 acetylation AND reduces mRNA expression of HDAC I, II, IV AND induces cell cycle arrest AND induces downregulation of oncogenes AND induces tumor suoressor gene expression such as p21 and p53 AND triggers the caspase cascate AND induces ROS generation	Lung cancer	2D cell culture (a549)	20-200umol/mL	[110]
				DNMT1, 3A		decreases DNMT1 and DNMT3A expression and activity AND restores p53 expression through hypomethylation AND induces apoptosis AND decreases cell proliferation	Multiple Myeloma	2D cell culture (U266)	N.a.	[109]
	Resveratrol	polyphenol (natural compound)	N.a.	HDAC (also DNMT1, EZH2, MeCP2)	fit into the binding pocket of HDAC's and interacts with the zinc ion and with a.a. Of the catalytic pocket	cell cycle arrest AND restores BRCA1, p21 and p53 expression AND decreases H4R3m2s AND H3K27m3 AND decreases HDAC activity AND increases H3K9a and H3K27a AND reduces repressive histones marks AND enhances activating histone marks AND induces DNMT1 downregulation AND decreases methylation of BRCA1 and ERalfa promoter, increasing their expression	Breast Cancer	2D cell culture	vehicle, 1uM, 10uM, 20uM	[111]
						increases ATP2A3 expression AND decreases HDAC activity in about 50% AND reduces HDAC2 expression AND increases H3ac and H3K27 mark AND increases HAT activity AND decreases DNMT activity AND decreases MBD2 and MeCP2 expression	Breast Cancer	2D cell culture	10uM, 50uM, 100uM	[112]
						decreases DNMT1 activity AND demethylates CpG sites at promoters regions	Thyroid Cancer	2D cell culture	100uM	[118]
						induces ZFP36 expression AND inhibits DNMT1 expression AND induces promoter demethylation of ZFP36 AND induces CpG expression AND inhibits cell proliferation and migration	NSCLC	2D cell culture	20uM, 50uM, 100uM	[115]
	Parthenolide	lactone derived from leaves of feverfew that has anti-inflammatory properties (natural compound)	N.a.	HDAC1 (class I) & DNMT	N.a.	induces proteasomal degradation of HDAC1 AND induces cell death AND increases p21 and p53 expression AND increases global histone acetylation	Breast Cancer	2D cell culture (ZR-75-1)	15uM	[111]
						inhibits DNMT1 and BF-kB pathway AND decreases DNMT1 expression AND induces cell cycle arrest AND interrupts the binding of Sp1 to DNMT1 promoter AND reactivates tumor suppressor genes AND induces promoter hypomethylation	Leukemia	2D cell culture (MV4-11 , K562 , Kasumi-1)	0.001, 0.01, 0.1, 1, 10, 100uM	[113]
						decreases DNA methylation level AND has a anti-tumor growth activity		in vivo (MV4-11-engrafted nude mice)
						reduces MITF-M expression AND reduces HDAC1 expression AND induces cell death and senescence AND inhibits NF-kB AND decreases proliferation AND induces apoptosis	Myeloma	2D cell culture (cell isolated from tumor samples)	10uM	[114]
						inhibits HDAC activity by docking AND downregulates HIF-1alfa AND prevents IKB degradation AND inhibits NF-kB	Colon Cancer and Breast Cancer	2D cell culture (HCT116 , MDA-MB-231-BCRP)	0.01uM, 0.03, 0.1, 0.3, 1, 3, 10, 30, 100uM	[112]
	N.a: Not applicable
